# Supplementary material for: F18:A-:B1 Plasmids Carrying blaCTX-M-55 Are Prevalent among Escherichia coli Isolated from Duck–Fish Polyculture Farms
Source: Antibiotics (Basel). 2023 May 25;12(6):961. doi: 10.3390/antibiotics12060961 (PMC10295773; doi:10.3390/antibiotics12060961)
Supplement: Supplementary file 1 [file antibiotics-12-00961-s001.zip]

Archive with 1 entries (1 files):
- antibiotics-2409227-SI.pdf
